# Supplementary material for: Comparing Canada’s 2018 proposed and 2022 final front-of-pack labelling regulations using generic food composition data and a nationally representative dietary intake survey
Source: Public Health Nutr. 2024 Oct 29;27(1):e223. doi: 10.1017/S1368980024001496 (PMC11604314; doi:10.1017/S1368980024001496)
Supplement: Lee et al. supplementary material 2 — Lee et al. supplementary material [file S1368980024001496sup002.zip]

Archive with 1 entries (1 files):
- Supplementary - revision1.2_CLEAN - 12Aug24.docx - Shortcut.lnk
